# Supplementary material for: Two Antenna-Enriched Odorant Binding Proteins in Dioryctria abietella Tuned to General Odorants and Insecticides
Source: Insects. 2022 Dec 12;13(12):1145. doi: 10.3390/insects13121145 (PMC9781003; doi:10.3390/insects13121145)
Supplement: Supplementary file 1 [file insects-13-01145-s001.zip]

Archive with 3 entries (3 files):
- File S1.pptx
- Table S1.pdf
- Table S2.pdf
